# Supplementary material for: Encapsulation of Therapeutic, Low-Molecular-Weight Chemokines Using a Single Emulsion, Microfluidic, Continuous Manufacturing Process
Source: Pharmaceutics. 2025 Aug 14;17(8):1056. doi: 10.3390/pharmaceutics17081056 (PMC12389030; doi:10.3390/pharmaceutics17081056)
Supplement: Supplementary file 1 [file pharmaceutics-17-01056-s001.zip]

Archive with 1 entries (1 files):
- pharmaceutics-3779105-supplementary.pdf
